# Supplementary material for: Iron Oxide Nanoparticles: Selectively Targeting Melanoma Cells In Vitro by Inducing DNA Damage via H2AX Phosphorylation and Hindering Proliferation through ERK Dephosphorylation
Source: Pharmaceutics. 2024 Apr 11;16(4):527. doi: 10.3390/pharmaceutics16040527 (PMC11054682; doi:10.3390/pharmaceutics16040527)
Supplement: Supplementary file 1 [file pharmaceutics-16-00527-s001.zip]

Archive with 1 entries (1 files):
- pharmaceutics-2612606-supplementary.pdf
